# Supplementary material for: Natural Compounds of Lasia spinosa (L.) Stem Potentiate Antidiabetic Actions by Regulating Diabetes and Diabetes-Related Biochemical and Cellular Indexes
Source: Pharmaceuticals (Basel). 2022 Nov 25;15(12):1466. doi: 10.3390/ph15121466 (PMC9781412; doi:10.3390/ph15121466)
Supplement: Supplementary file 1 [file pharmaceuticals-15-01466-s001.zip]

Archive with 1 entries (1 files):
- pharmaceuticals-2054104-supplementary.pdf
